# Supplementary material for: Charting the Development of Robot-Assisted Social–Emotional Learning: Mapping Its Intellectual Foundations, Thematic Foci, and Evolution
Source: Behav Sci (Basel). 2026 May 11;16(5):746. doi: 10.3390/bs16050746 (PMC13203568; doi:10.3390/bs16050746)
Supplement: Supplementary file 1 [file behavsci-16-00746-s001.zip]

Archive with 1 entries (1 files):
- behavsci-4231633-supplementary.pdf
